# Supplementary material for: BCL‐2‐family protein tBID can act as a BAX‐like effector of apoptosis
Source: EMBO J. 2021 Dec 21;41(2):e108690. doi: 10.15252/embj.2021108690 (PMC8762556; doi:10.15252/embj.2021108690)
Supplement: Supplementary file 3 — Source Data for Expanded View and Appendix [file EMBJ-41-e108690-s008.zip]

Archive with 6 entries (5 files):
- EV_and_Appendix_Source_Data/
- EV_and_Appendix_Source_Data/FigureEV4_Source_Data.pdf
- EV_and_Appendix_Source_Data/FigureEV5_Source_Data.pdf
- EV_and_Appendix_Source_Data/FigureEV2_Source_Data.pdf
- EV_and_Appendix_Source_Data/Source_Data_Appendix_FigS1.pdf
- EV_and_Appendix_Source_Data/FigureEV1_Source_Data.pdf
